# Supplementary material for: A Comprehensive Study of Pristine and Calcined f-MWCNTs Functionalized by Nitrogen-Containing Functional Groups
Source: Materials (Basel). 2022 Jan 27;15(3):977. doi: 10.3390/ma15030977 (PMC8838665; doi:10.3390/ma15030977)
Supplement: Supplementary file 1 [file materials-15-00977-s001.zip]

Archive with 1 entries (1 files):
- materials-1547156-supplementary.pdf
